# Supplementary material for: Amelioration of Alzheimer’s disease pathology by mitophagy inducers identified via machine learning and a cross-species workflow
Source: Nat Biomed Eng. 2022 Jan 6;6(1):76–93. doi: 10.1038/s41551-021-00819-5 (PMC8782726; doi:10.1038/s41551-021-00819-5)
Supplement: Supplementary file 3 — Analysis of chemical similarities of the top 18 AI-suggested compounds. [file 41551_2021_819_MOESM3_ESM.xlsx]

## Sheet: 1D similarity
ID	T0579	T2910	T0610	T0879	T2879	T2174	T1723	T2144	T2177	T2836	T2481	T6630	T3814	T3755	T3776	T3S1068	T7052	T3843
T0579	0	0.0809526	0.03926	0.156012	0.0111619	0.0023967	0.311998	0.283355	0.0108075	0.0119169	0.284444	0.00633979	0.0547835	0.0797369	0.0547835	0.0401045	0.0400638	0.0837284
T2910	0.0809526	0	0.0800163	0.0791202	0.0350894	0.0581155	0.34106	0.302288	0.0370406	0.0477065	0.301755	0.0609726	0.0719227	0.0588451	0.0719227	0.0796332	0.0769079	0.0508435
T0610	0.03926	0.0800163	1.19209e-07	0.127956	0.0328723	0.0336789	0.336871	0.292916	0.0336276	0.0364027	0.29938	0.0374681	0.00927305	0.0202755	0.00927305	0.0014199	0.00274253	0.0179898
T0879	0.156012	0.0791202	0.127956	3.57628e-07	0.110808	0.133374	0.316264	0.279575	0.111022	0.121059	0.279385	0.131942	0.117977	0.103033	0.117977	0.125886	0.12614	0.0958712
T2879	0.0111619	0.0350894	0.0328723	0.110808	3.57628e-07	0.00364208	0.314673	0.28022	0.000978947	0.00666642	0.280788	0.00775796	0.0408645	0.0519111	0.0408645	0.0330883	0.0330429	0.0522727
T2174	0.0023967	0.0581155	0.0336789	0.133374	0.00364208	0	0.310098	0.278742	0.00346363	0.00656587	0.279588	0.00383425	0.0457847	0.0645406	0.0457847	0.0342669	0.0341903	0.0670473
T1723	0.311998	0.34106	0.336872	0.316264	0.314673	0.310098	5.96046e-08	0.240665	0.311382	0.300535	0.241454	0.299558	0.328327	0.339301	0.328327	0.337154	0.336412	0.35212
T2144	0.283355	0.302288	0.292916	0.279575	0.28022	0.278742	0.240665	2.38419e-07	0.276609	0.254901	0.00275666	0.2749	0.267878	0.275603	0.267878	0.294295	0.291964	0.302163
T2177	0.0108075	0.03704	0.0336276	0.111022	0.000979245	0.00346327	0.311382	0.276609	1.78814e-07	0.00655645	0.277017	0.00740486	0.041676	0.0527145	0.041676	0.0328904	0.0334195	0.0529752
T2836	0.0119171	0.0477061	0.0364027	0.121059	0.00666618	0.00656629	0.300535	0.254901	0.00655645	0	0.254819	0.0104341	0.0329332	0.0466862	0.0329332	0.037307	0.0375683	0.059818
T2481	0.284444	0.301755	0.29938	0.279385	0.280788	0.279588	0.241454	0.00275666	0.277017	0.254819	5.96046e-08	0.275876	0.273072	0.280591	0.273072	0.300458	0.298558	0.308549
T6630	0.00633985	0.0609726	0.0374683	0.131942	0.00775802	0.00383353	0.299558	0.2749	0.00740486	0.0104341	0.275876	2.98023e-07	0.049596	0.0682021	0.049596	0.0382549	0.0382149	0.0701714
T3814	0.0547835	0.0719227	0.00927305	0.117977	0.0408645	0.0457847	0.328327	0.267878	0.0416759	0.0329326	0.273072	0.0495962	2.98023e-07	0.00516349	2.98023e-07	0.011043	0.0127283	0.0156657
T3755	0.0797369	0.0588451	0.0202755	0.103033	0.0519111	0.0645406	0.339301	0.275603	0.0527152	0.0466861	0.280591	0.0682023	0.00516349	0	0.00516349	0.021656	0.0232655	0.00878173
T3776	0.0547835	0.0719227	0.00927305	0.117977	0.0408645	0.0457847	0.328327	0.267878	0.0416759	0.0329326	0.273072	0.0495961	2.98023e-07	0.00516349	2.38419e-07	0.011043	0.0127282	0.0156656
T3S1068	0.0401045	0.0796332	0.0014199	0.125886	0.0330883	0.0342669	0.337154	0.294295	0.0328908	0.0373073	0.300458	0.0382546	0.011043	0.021656	0.011043	0	0.00267333	0.018339
T7052	0.0400638	0.0769079	0.00274253	0.12614	0.0330429	0.0341903	0.336412	0.291964	0.0334195	0.0375683	0.298558	0.0382149	0.0127283	0.0232655	0.0127282	0.00267333	0	0.0188678
T3843	0.0837284	0.0508435	0.0179898	0.0958712	0.0522727	0.0670473	0.35212	0.302163	0.0529752	0.059818	0.308549	0.0701714	0.0156657	0.00878173	0.0156656	0.018339	0.0188678	0

## Sheet: 2D similarity
ID	T0579	T2910	T0610	T0879	T2879	T2174	T1723	T2144	T2177	T2836	T2481	T6630	T3814	T3755	T3776	T3S1068	T7052	T3843
T0579	1	0.284277	0.262893	0.047561	0.737107	0.90932	0.140586	0.0353626	0.7733	0.823308	0.0320856	0.90932	0.247799	0.188917	0.240252	0.326481	0.333333	0.166038
T2910	0.284277	1	0.174731	0.110266	0.386712	0.312586	0.0333851	0.00344828	0.36748	0.34139	0.00401837	0.312586	0.180556	0.170807	0.183616	0.199095	0.215481	0.192053
T0610	0.262893	0.174731	1	0.0956175	0.285484	0.285517	0.0442163	0.00875146	0.295597	0.288462	0.00873617	0.285517	0.942857	0.714286	0.914286	0.531343	0.39604	0.633333
T0879	0.047561	0.110266	0.0956175	1	0.0516129	0.052139	0.0199918	0.00380228	0.0592824	0.0552326	0.00252685	0.052139	0.100418	0.0969388	0.103004	0.0605187	0.0527638	0.106145
T2879	0.737107	0.386712	0.285484	0.0516129	1	0.682519	0.107365	0.0243191	0.705966	0.691057	0.0232897	0.682519	0.266129	0.220199	0.262561	0.356707	0.375731	0.180328
T2174	0.90932	0.312586	0.285517	0.052139	0.682519	1	0.13602	0.033195	0.850416	0.899725	0.030303	1	0.272476	0.207756	0.264177	0.331169	0.333333	0.182573
T1723	0.140586	0.0333851	0.0442163	0.0199918	0.107365	0.13602	1	0.117581	0.115216	0.127048	0.113707	0.13602	0.0407115	0.028651	0.0395726	0.052672	0.059248	0.019857
T2144	0.0353626	0.00344828	0.00875146	0.00380228	0.0243191	0.033195	0.117581	1	0.026962	0.0307329	0.604749	0.033195	0.00881316	0.00542169	0.00884434	0.00830105	0.00698925	0.00121212
T2177	0.7733	0.36748	0.295597	0.0592824	0.705966	0.850416	0.115216	0.026962	1	0.928896	0.024952	0.850416	0.301282	0.24026	0.28754	0.352507	0.361463	0.214634
T2836	0.823308	0.34139	0.288462	0.0552326	0.691057	0.899725	0.127048	0.0307329	0.928896	1	0.0302029	0.899725	0.293675	0.225076	0.280781	0.348252	0.351531	0.199396
T2481	0.0320856	0.00401837	0.00873617	0.00252685	0.0232897	0.030303	0.113707	0.604749	0.024952	0.0302029	1	0.030303	0.00879765	0.00541191	0.00882872	0.00717439	0.00697799	0.00120992
T6630	0.90932	0.312586	0.285517	0.052139	0.682519	1	0.13602	0.033195	0.850416	0.899725	0.030303	1	0.272476	0.207756	0.264177	0.331169	0.333333	0.182573
T3814	0.247799	0.180556	0.942857	0.100418	0.266129	0.272476	0.0407115	0.00881316	0.301282	0.293675	0.00879765	0.272476	1	0.757576	0.940299	0.541538	0.401015	0.671717
T3755	0.188917	0.170807	0.714286	0.0969388	0.220199	0.207756	0.028651	0.00542169	0.24026	0.225076	0.00541191	0.207756	0.757576	1	0.736041	0.47557	0.354839	0.664706
T3776	0.240252	0.183616	0.914286	0.103004	0.262561	0.264177	0.0395726	0.00884434	0.28754	0.280781	0.00882872	0.264177	0.940299	0.736041	1	0.542056	0.414508	0.692708
T3S1068	0.326481	0.199095	0.531343	0.0605187	0.356707	0.331169	0.052672	0.00830105	0.352507	0.348252	0.00717439	0.331169	0.541538	0.47557	0.542056	1	0.586957	0.438944
T7052	0.333333	0.215481	0.39604	0.0527638	0.375731	0.333333	0.059248	0.00698925	0.361463	0.351531	0.00697799	0.333333	0.401015	0.354839	0.414508	0.586957	1	0.375706
T3843	0.166038	0.192053	0.633333	0.106145	0.180328	0.182573	0.019857	0.00121212	0.214634	0.199396	0.00120992	0.182573	0.671717	0.664706	0.692708	0.438944	0.375706	1

## Sheet: 3D similarity
ID	T0579	T2910	T0610	T0879	T2879	T2174	T1723	T2144	T2177	T2836	T2481	T6630	T3814	T3755	T3776	T3S1068	T7052	T3843
T0579	1	0.383199	0.297843	0.22544	0.374861	0.365543	0.338607	0.353206	0.516396	0.462965	0.371938	0.458087	0.373732	0.432516	0.385867	0.477467	0.43917	0.398005
T2910	0.44392	1	0.405275	0.262029	0.458455	0.450382	0.324572	0.348205	0.407285	0.450875	0.351718	0.489741	0.349476	0.396015	0.484373	0.50683	0.537636	0.512714
T0610	0.343215	0.388265	1	0.264724	0.550477	0.444619	0.362981	0.380108	0.455736	0.342761	0.364883	0.438789	0.337978	0.33852	0.449936	0.417937	0.412423	0.565454
T0879	0.451171	0.424579	0.447503	1	0.481363	0.445626	0.397137	0.330081	0.489484	0.376839	0.334026	0.426893	0.413997	0.48776	0.424285	0.482973	0.428522	0.444636
T2879	0.388155	0.42572	0.519679	0.25745	1	0.44112	0.430342	0.395442	0.436276	0.297004	0.332415	0.396033	0.290693	0.382923	0.429126	0.392279	0.392691	0.52537
T2174	0.375075	0.409574	0.416246	0.224025	0.427379	1	0.315492	0.344732	0.487512	0.377299	0.402176	0.447416	0.332797	0.384885	0.33135	0.501538	0.450736	0.350225
T1723	0.278074	0.217029	0.252892	0.161868	0.336229	0.244323	1	0.308597	0.278054	0.212607	0.266366	0.24516	0.218105	0.239673	0.214659	0.253424	0.227075	0.213186
T2144	0.141702	0.145409	0.131181	0.0610265	0.162667	0.126189	0.14937	1	0.199127	0.156753	0.383893	0.129592	0.126203	0.12874	0.142496	0.132102	0.13105	0.161549
T2177	0.545542	0.372584	0.438256	0.242946	0.435104	0.496092	0.355491	0.459716	1	0.38868	0.400403	0.530136	0.338702	0.462381	0.353376	0.671867	0.480141	0.442688
T2836	0.456783	0.382074	0.301685	0.187577	0.285683	0.362477	0.256171	0.36539	0.360483	1	0.380422	0.427832	0.30092	0.286236	0.456869	0.387914	0.481554	0.377876
T2481	0.156183	0.125514	0.129873	0.0768556	0.129731	0.162611	0.127005	0.382641	0.154211	0.169904	1	0.142692	0.119497	0.121096	0.117096	0.146631	0.16729	0.132322
T6630	0.468995	0.436035	0.406154	0.212333	0.389217	0.450059	0.306034	0.34519	0.519941	0.444052	0.356507	1	0.449037	0.374999	0.377046	0.52565	0.544727	0.397144
T3814	0.411322	0.333722	0.321558	0.235532	0.314597	0.351895	0.297089	0.32857	0.351236	0.333853	0.321965	0.471669	1	0.300559	0.34397	0.385378	0.374573	0.356974
T3755	0.468835	0.386404	0.343865	0.278689	0.402578	0.413804	0.34413	0.346321	0.483871	0.320928	0.343789	0.410428	0.308936	1	0.348365	0.534862	0.411814	0.351444
T3776	0.40047	0.452965	0.427095	0.224348	0.42988	0.33874	0.291732	0.355063	0.358169	0.479611	0.302822	0.385675	0.336881	0.332807	1	0.393443	0.429032	0.576487
T3S1068	0.534009	0.493116	0.418089	0.268691	0.419196	0.549628	0.358521	0.386562	0.708734	0.443533	0.416977	0.57812	0.392856	0.54406	0.422234	1	0.63136	0.447465
T7052	0.491571	0.534863	0.415413	0.261653	0.410209	0.496356	0.329883	0.366388	0.507871	0.55207	0.412756	0.598256	0.396511	0.426063	0.458605	0.626812	1	0.507706
T3843	0.449943	0.535762	0.599648	0.279764	0.580893	0.398746	0.339241	0.388529	0.477306	0.435166	0.345981	0.45959	0.383973	0.379731	0.638066	0.479019	0.533846	1
